# Supplementary material for: Proteomics Analysis of R-Ras Deficiency in Oxygen Induced Retinopathy
Source: Int J Mol Sci. 2023 Apr 26;24(9):7914. doi: 10.3390/ijms24097914 (PMC10178533; doi:10.3390/ijms24097914)
Supplement: Supplementary file 1 [file ijms-24-07914-s001.zip]

Archive with 1 entries (1 files):
- ijms-2308594-supplementary.xlsx
