# Supplementary material for: Proteomics Analysis of R-Ras Deficiency in Oxygen Induced Retinopathy
Source: Int J Mol Sci. 2023 Apr 26;24(9):7914. doi: 10.3390/ijms24097914 (PMC10178533; doi:10.3390/ijms24097914)
Supplement: Supplementary file 1 [file ijms-24-07914-s001.zip › ijms-2308594-supplementary.xlsx]

## Sheet: Sheet1
Research question: Which protein expressions change between the four groups?
Analysis of variance (ANOVA) used initially (P + P (adj.))
P-value adjustment done using Benjamini&Hochberg correction
Results with an adj. P < 0.05 shown below and at least one (absolute) difference of mean > log2(1.5)
Tukey's HSD used as a post hoc test to test differences in treatment groups
p-value < 0.05
											PostHoc
P13							Expression mean values				Difference of means between groups						P-values for the differences between groups
UniProt	Description	Gene name	p-value (adj.), model	p-value, KO	p-value, OIR	p-value, KO:OIR	KO	KOOIR	WT	WTOIR	KO-WT	KO-KOOIR	KO-WTOIR	WT-KOOIR	WT-WTOIR	KOOIR - WTOIR	KO-WT	KO-KOOIR	KO-WTOIR	WT-KOOIR	WT-WTOIR	KOOIR - WTOIR
P15105	Glutamine synthetase	Glul	1.77225e-06	4.90361e-06	2.13467e-09	9.42147e-07	22.4664	22.2372	22.5174	21.4683	-0.051013	0.229204	0.998125	0.280217	1.04914	0.76892	0.90484	0.0356912	2.83241e-09	0.00923245	1.35812e-09	1.18745e-07
P29974	cGMP-gated cation channel alpha-1	Cnga1	0.000697499	0.000841296	5.5363e-06	8.36557e-05	17.7236	17.6393	17.7898	17.0909	-0.0662551	0.0842089	0.632646	0.150464	0.698901	0.548437	0.855128	0.744916	5.83845e-06	0.305528	1.61564e-06	3.35696e-05
P52785	Guanylyl cyclase GC-E	Gucy2e	0.0037504	0.0491081	3.37821e-05	0.000283385	18.8256	18.749	19.0048	18.2634	-0.179227	0.0765946	0.562168	0.255822	0.741395	0.485573	0.326452	0.874111	0.000243746	0.0954847	9.92102e-06	0.00107147
P32958	Rod outer segment membrane protein 1	Rom1	0.00269422	0.00372729	5.43957e-05	0.000179215	20.7474	20.7124	20.8326	20.2296	-0.0851933	0.0349479	0.517726	0.120141	0.602919	0.482778	0.736076	0.973963	6.28509e-05	0.488833	1.01698e-05	0.000137995
Q9D114	Guanosine-3,5-bis(diphosphate) 3-pyrophosphohydrolase MESH1	Hddc3	1.24259e-05	6.96186e-10	0.508781	0.0315505	15.6433	16.3651	13.1272	12.7272	2.5161	-0.721785	2.9161	-3.23789	0.399999	3.63789	7.24275e-06	0.181582	1.07498e-06	2.61333e-07	0.642647	5.15042e-08
P03995	Glial fibrillary acidic protein	Gfap	0.0144689	0.142552	4.01547e-05	0.00719898	17.7642	18.833	17.9534	18.2637	-0.189263	-1.06883	-0.499512	-0.879565	-0.310249	0.569315	0.702633	7.72131e-05	0.0494608	0.000620169	0.317884	0.0225602
P29699	Alpha-2-HS-glycoprotein	Ahsg	0.00246339	0.0372629	8.14715e-06	0.000275437	16.0422	17.5752	16.3693	16.6194	-0.327049	-1.533	-0.577142	-1.20595	-0.250093	0.955862	0.370004	3.99956e-06	0.0422342	7.34178e-05	0.589257	0.000859383
P07724	Serum albumin	Alb	0.000697499	0.00286703	1.49402e-06	0.000189798	21.6077	22.9682	21.7526	22.0405	-0.144841	-1.3605	-0.432808	-1.21566	-0.287968	0.92769	0.794714	1.11055e-06	0.0619023	4.80155e-06	0.296471	0.000121383
Q00623	Apolipoprotein A-I	Apoa1	0.00246339	0.0180753	5.75127e-06	0.00104487	17.0891	18.0554	17.2128	17.4528	-0.123741	-0.966343	-0.363719	-0.842602	-0.239978	0.602624	0.772223	6.7611e-06	0.053216	3.59564e-05	0.280663	0.00127505
Q91V81	RNA-binding protein 42	Rbm42	0.0144689	0.00300861	0.000469332	0.00342108	14.8935	13.7724	14.9022	14.7666	-0.00873505	1.12101	0.126895	1.12975	0.13563	-0.994115	0.99997	0.000245758	0.922518	0.000226223	0.907565	0.000837145
											PostHoc
P17							Expression mean values				Difference of means between groups						P-values for the differences between groups
UniProt	Description	Gene name	p-value (adj.), model	p-value, KO	p-value, OIR	p-value, KO:OIR	KO	KOOIR	WT	WTOIR	KO-WT	KO-KOOIR	KO-WTOIR	WT-KOOIR	WT-WTOIR	KOOIR - WTOIR	KO-WT	KO-KOOIR	KO-WTOIR	WT-KOOIR	WT-WTOIR	KOOIR - WTOIR
P17225	Polypyrimidine tract-binding protein 1	Ptbp1	8.54989e-05	0.090395	1.97412e-07	0.0158162	17.8442	18.7882	18.3797	18.8047	0.535418	0.943982	0.96043	0.408564	0.425012	0.0164481	0.00351437	1.61792e-06	6.35203e-06	0.0201478	0.0333831	0.999471
Q8BTM8	Filamin-A	Flna	1.09354e-07	0.341133	1.51945e-11	0.0187705	17.1644	18.448	17.655	18.4614	0.490624	1.28366	1.29708	0.79304	0.806454	0.0134143	0.00481991	1.48549e-09	9.34014e-09	3.96841e-06	1.80661e-05	0.999662
P61211	ADP-ribosylation factor-like protein 1	Arl1	0.000111444	0.175432	2.42721e-07	0.0135398	12.9793	15.2694	14.205	15.201	1.22569	2.29009	2.22168	1.0644	0.995987	-0.0684106	0.00618268	1.66974e-06	1.39475e-05	0.0117346	0.0422079	0.997378
P62874	Guanine nucleotide-binding protein G(I)/G(S)/G(T) subunit beta-1	Gnb1	0.000285295	0.189831	4.53134e-07	0.156557	23.2845	22.5986	22.9588	22.5235	-0.325704	-0.685872	-0.760947	-0.360168	-0.435243	-0.0750759	0.0495816	2.20601e-05	2.04547e-05	0.0157531	0.00832257	0.929915
Q8R1W8	Interphotoreceptor matrix proteoglycan 1	Impg1	0.000312268	0.199737	1.88727e-06	0.00751458	18.7061	17.65	18.1014	17.7392	-0.604643	-1.05604	-0.966929	-0.4514	-0.362286	0.0891134	0.005831	4.67063e-06	8.09952e-05	0.0340975	0.182593	0.955133
P21107	Tropomyosin alpha-3 chain	Tpm3	0.000268571	0.0601368	1.00528e-06	0.0428663	16.5385	17.617	17.1856	17.7123	0.647062	1.0785	1.17376	0.431435	0.526693	0.0952577	0.00641861	1.17594e-05	1.47005e-05	0.0713727	0.042855	0.956573
P63054	Purkinje cell protein 4	Pcp4	0.000227176	0.0499022	5.88516e-07	0.0659666	19.3206	18.0547	18.5733	17.891	-0.747269	-1.26593	-1.4296	-0.518665	-0.682333	-0.163667	0.00737146	1.1622e-05	8.1062e-06	0.0623218	0.0219332	0.878575
P28663	Beta-soluble NSF attachment protein	Napb	0.000227176	0.014552	6.38429e-07	0.255587	19.7288	19.2685	19.4407	19.1218	-0.288087	-0.460356	-0.607007	-0.172269	-0.318919	-0.146651	0.0100897	4.87562e-05	3.02115e-06	0.152071	0.00614013	0.360407
P08226	Apolipoprotein E	Apoe	0.000347793	0.0461212	1.1534e-06	0.119848	13.9126	15.7053	14.9769	16.0274	1.0643	1.79271	2.11478	0.728403	1.05047	0.322068	0.0125857	3.33862e-05	1.21289e-05	0.0936479	0.019712	0.770527
P56959	RNA-binding protein FUS	Fus	0.00139158	0.0633265	7.5493e-06	0.234169	19.8679	20.4144	20.1926	20.5399	0.324719	0.546504	0.672029	0.221785	0.34731	0.125525	0.0371576	0.000266088	6.17811e-05	0.180002	0.0320622	0.715584
Q9CWU6	Ubiquinol-cytochrome-c reductase complex assembly factor 1	Uqcc1	0.0187815	0.000146235	0.605913	0.84369	14.2779	14.0316	12.6759	12.5673	-1.60205	-0.246373	-1.71058	1.35568	-0.108532	-1.46421	0.0121279	0.954814	0.0158073	0.025889	0.996308	0.0327825
Q00897	Alpha-1-antitrypsin 1-4	Serpina1d	4.7924e-05	0.00626005	1.16532e-07	0.0733246	13.2825	14.831	12.2535	14.8834	-1.02897	1.54851	1.60092	2.57748	2.62988	0.0524054	0.0720938	0.0033682	0.00626493	1.27917e-06	5.97761e-06	0.999285
P70404	Isocitrate dehydrogenase [NAD] subunit gamma 1, mitochondrial	Idh3g	0.000312268	0.28321	4.26174e-07	0.197578	18.9782	18.3964	18.7258	18.3393	-0.252472	-0.581825	-0.638968	-0.329353	-0.386496	-0.0571432	0.0877064	2.70236e-05	2.92257e-05	0.00955463	0.00625168	0.949814
P35802	Neuronal membrane glycoprotein M6-a	Gpm6a	0.000113314	0.596302	9.72902e-08	0.0837708	18.9936	18.1966	18.6882	18.2126	-0.305415	-0.797045	-0.780982	-0.49163	-0.475567	0.0160627	0.0881428	3.83327e-06	2.54019e-05	0.00123927	0.00539872	0.999299
Q9JIS5	Synaptic vesicle glycoprotein 2A	Sv2a	1.09268e-05	0.257035	3.1939e-09	0.480699	19.8399	19.2237	19.626	19.1047	-0.213882	-0.616194	-0.735132	-0.402312	-0.521251	-0.118938	0.115939	1.89739e-06	4.83427e-07	0.000389552	5.40299e-05	0.607981
Q5SUF2	Luc7-like protein 3	Luc7l3	0.000166883	0.796548	1.48915e-07	0.102931	16.1615	17.0298	16.4643	16.9929	0.302732	0.868229	0.831389	0.565497	0.528657	-0.0368403	0.155184	6.37567e-06	5.62019e-05	0.000951694	0.00595522	0.994155		Figure S1. Proteins differing between KOOIR and WTOIR in p13.
Q9D172	ES1 protein homolog, mitochondrial	D10Jhu81e	0.0019874	0.557307	6.03067e-06	0.159336	17.5609	16.72	17.2142	16.722	-0.346619	-0.840827	-0.838844	-0.494208	-0.492225	0.00198297	0.184446	0.000148361	0.000538654	0.0184257	0.0409201	0.999999
Q9JMF3	Guanine nucleotide-binding protein G(I)/G(S)/G(O) subunit gamma-13	Gng13	0.000999967	0.664397	2.48094e-06	0.137309	16.3123	15.301	15.9213	15.3288	-0.390924	-1.0112	-0.983404	-0.620278	-0.592479	0.0277988	0.188907	6.68787e-05	0.000362815	0.00816847	0.0277953	0.998981
Q9Z1N5	Spliceosome RNA helicase Ddx39b	Ddx39b	4.7924e-05	0.486265	1.94853e-08	0.376787	19.6088	20.2831	19.8281	20.363	0.219249	0.674262	0.754176	0.455013	0.534927	0.0799142	0.196591	5.63746e-06	4.54734e-06	0.000575511	0.000310021	0.89102
Q64727	Vinculin	Vcl	0.000353238	0.0145042	1.67109e-06	0.228062	17.3626	18.0028	17.0018	17.9639	-0.360837	0.640195	0.601294	1.00103	0.962131	-0.0389013	0.21282	0.00739951	0.0264558	1.44221e-05	0.000130306	0.996821
Q6IRU2	Tropomyosin alpha-4 chain	Tpm4	6.81143e-07	0.917928	9.23701e-11	0.286027	16.9336	18.4597	17.286	18.5163	0.352401	1.5262	1.58278	1.1738	1.23038	0.0565856	0.261711	5.80771e-08	1.90876e-07	2.07248e-06	6.07617e-06	0.991477
P57787	Monocarboxylate transporter 4	Slc16a3	0.000950795	0.0661528	4.45133e-06	0.179104	14.9735	15.8249	14.5326	15.9182	-0.440954	0.851309	0.944647	1.29226	1.3856	0.093338	0.370336	0.0181522	0.0174611	0.000110905	0.000194437	0.986939
P19324	Serpin H1	Serpinh1	1.35926e-06	0.768822	2.30836e-10	0.352922	18.2183	19.2563	18.4321	19.2861	0.213764	1.03794	1.06777	0.824173	0.854007	0.0298334	0.401161	1.55067e-07	5.68262e-07	2.88498e-06	1.00023e-05	0.996543
P17563	Selenium-binding protein 1	Selenbp1	0.000136801	0.834239	8.28161e-08	0.291766	17.8547	18.4779	18.0051	18.4664	0.150341	0.623202	0.611672	0.472861	0.461331	-0.01153	0.483393	1.23973e-05	7.15782e-05	0.000247097	0.00126395	0.999563
P29699	Alpha-2-HS-glycoprotein	Ahsg	8.30264e-09	0.210909	4.21348e-13	0.283348	15.9277	18.7569	16.3091	18.6955	0.381372	2.82922	2.7678	2.44784	2.38643	-0.0614161	0.531744	6.44992e-10	8.14704e-09	3.3687e-09	5.31808e-08	0.996641
P16045	Galectin-1	Lgals1	0.000227176	0.787535	1.71738e-07	0.307776	15.5057	16.8286	15.8144	16.7916	0.308632	1.32289	1.28583	1.01426	0.977199	-0.0370586	0.544653	2.29228e-05	0.000141834	0.000359027	0.00198881	0.998661
Q3TWW8	Serine/arginine-rich splicing factor 6	Srsf6	0.00823052	0.775987	4.36203e-05	0.482435	12.5146	14.6567	13.1925	14.7839	0.677827	2.14205	2.26929	1.46423	1.59146	0.127238	0.589999	0.00230034	0.00348554	0.0324829	0.0390497	0.995735
P48036	Annexin A5	Anxa5	2.96616e-06	0.0841462	1.23462e-09	0.0779249	19.0396	19.7704	19.1378	19.6198	0.098286	0.730883	0.580268	0.632597	0.481982	-0.150615	0.723708	1.31402e-07	3.46549e-05	5.51122e-07	0.000215949	0.431886
O70209	PDZ and LIM domain protein 3	Pdlim3	0.000614948	0.0638502	1.51978e-06	0.59537	15.8373	16.827	15.586	16.7654	-0.251342	0.989641	0.92804	1.24098	1.17938	-0.0616018	0.733497	0.00203906	0.00955986	5.32289e-05	0.000462941	0.994932
P07356	Annexin A2	Anxa2	9.11237e-07	0.0683194	2.05397e-10	0.30852	16.9073	18.1012	16.7358	18.2105	-0.171441	1.19391	1.30322	1.36535	1.47466	0.109311	0.795962	4.41743e-06	5.32018e-06	1.24678e-07	2.38275e-07	0.943233
P01864	Ig gamma-2A chain C region secreted form	NA	0.00573965	0.72976	2.45139e-05	0.515655	13.6559	15.5797	14.0302	15.5098	0.374311	1.92387	1.8539	1.54955	1.47959	-0.069968	0.852393	0.0016946	0.00647119	0.00730907	0.0255057	0.998918
P20152	Vimentin	Vim	0.000614948	0.0877298	1.26157e-06	0.762215	22.3557	22.8695	22.2658	22.8328	-0.0899207	0.513765	0.477088	0.603686	0.567008	-0.0366772	0.877158	0.00117593	0.00668529	6.52141e-05	0.000632872	0.991192
P50543	Protein S100-A11	S100a11	0.00125071	0.127108	3.54522e-06	0.68579	14.0552	15.6864	13.7535	15.6315	-0.30162	1.63126	1.57635	1.93288	1.87797	-0.0549084	0.886861	0.00294985	0.0100513	0.000190802	0.00106031	0.999268
P03995	Glial fibrillary acidic protein	Gfap	1.15952e-10	0.000221692	7.94135e-15	0.415643	18.1561	20.3788	18.0281	20.0222	-0.12797	2.22266	1.86609	2.35063	1.99406	-0.356575	0.907602	2.98372e-11	1.07915e-08	1.77403e-12	8.75824e-10	0.302583
Q8JZZ7	Adhesion G protein-coupled receptor L2	Adgrl2	0.0027211	0.780379	5.67011e-06	0.698653	14.7102	13.9765	14.5959	13.7528	-0.114269	-0.733674	-0.957339	-0.619405	-0.84307	-0.223665	0.933808	0.00396256	0.000658955	0.00999772	0.00150832	0.688459
Q8R2Y2	Cell surface glycoprotein MUC18	Mcam	4.7924e-05	0.185086	2.41985e-08	0.390803	15.6144	17.1919	15.7526	17.0095	0.138204	1.57754	1.39514	1.43933	1.25694	-0.1824	0.947357	6.98784e-06	0.00018178	1.04099e-05	0.000346889	0.901326
P21614	Vitamin D-binding protein	Gc	0.00108005	0.207976	2.40292e-06	0.659821	12.2385	14.619	11.9234	14.6878	-0.315026	2.38052	2.44932	2.69554	2.76435	0.068802	0.951396	0.00239309	0.00478888	0.000263343	0.00075826	0.999506
P15105	Glutamine synthetase	Glul	1.34599e-07	0.512837	1.46752e-11	0.584542	23.09	22.3965	23.0494	22.2832	-0.0406379	-0.693484	-0.806857	-0.652846	-0.766219	-0.113373	0.969565	1.90128e-07	7.01782e-08	1.68725e-07	6.69669e-08	0.636103
Q921I1	Serotransferrin	Tf	1.84363e-06	0.283553	3.57332e-10	0.928265	19.441	20.9547	19.5292	21.0145	0.0882455	1.51378	1.57352	1.42553	1.48528	0.0597427	0.976747	9.60592e-07	2.71561e-06	8.53287e-07	2.88601e-06	0.993438
P02088	Hemoglobin subunit beta-1	Hbb-b1	0.000786382	0.0341926	3.09367e-06	0.455933	22.1518	24.1042	21.9957	23.4986	-0.156171	1.95236	1.3468	2.10853	1.50298	-0.605552	0.980866	0.000325195	0.0295428	4.62644e-05	0.00834716	0.504021
Q9CWZ3	RNA-binding protein 8A	Rbm8a	0.00573965	0.602589	2.31369e-05	0.825006	16.8509	17.5054	16.9153	17.5148	0.0643674	0.654546	0.663875	0.590179	0.599507	0.00932872	0.981235	0.00353475	0.00776017	0.00502532	0.0116431	0.999947
Q00623	Apolipoprotein A-I	Apoa1	6.73975e-08	0.0482353	5.53116e-12	0.817234	17.1221	18.9039	17.0622	18.9173	-0.0599384	1.7818	1.79513	1.84174	1.85507	0.0133324	0.992463	4.73037e-08	2.68638e-07	6.40955e-09	5.16428e-08	0.999925
P07724	Serum albumin	Alb	1.09354e-07	0.0233556	1.59959e-11	0.839075	21.7827	23.7139	21.7173	23.5781	-0.0653077	1.93126	1.79545	1.99656	1.86076	-0.135804	0.992573	5.77357e-08	1.36452e-06	7.87875e-09	2.7256e-07	0.94669		Figure S2. Proteins differing between KOOIR and WTOIR in p17.
Q99M28	RNA-binding protein with serine-rich domain 1	Rnps1	0.00365703	0.77417	1.02193e-05	0.769294	16.3676	16.9039	16.3999	16.9984	0.0323875	0.536334	0.630806	0.503947	0.598419	0.0944719	0.995957	0.00502631	0.00271233	0.00481969	0.00267409	0.923555
Q9WVA4	Transgelin-2	Tagln2	5.9049e-12	0.00560818	1.08047e-16	0.797425	18.0175	19.4764	18.0362	19.4541	0.0187521	1.45887	1.43661	1.44012	1.41786	-0.0222651	0.998162	1.26332e-12	1.77426e-11	3.53828e-13	6.94977e-12	0.997319
Q925N0	Sideroflexin-5	Sfxn5	0.000737155	0.698851	1.52878e-06	0.112555	16.8805	16.5084	16.8958	16.2554	0.0153162	-0.372144	-0.625103	-0.38746	-0.640419	-0.252959	0.999089	0.0138793	0.000165743	0.00554334	5.61166e-05	0.166287
Q9DAW6	U4/U6 small nuclear ribonucleoprotein Prp4	Prpf4	0.00825487	0.677226	4.01555e-05	0.779744	15.4817	16.0561	15.4954	16.1401	0.0137164	0.574435	0.658356	0.560719	0.644639	0.0839202	0.999813	0.0122396	0.00895665	0.00856876	0.00670531	0.965604
P14824	Annexin A6	Anxa6	0.000484727	0.590522	8.09296e-07	0.129281	18.8076	19.1942	18.8136	19.4489	0.00601233	0.386655	0.641352	0.380642	0.63534	0.254697	0.99994	0.00794414	7.88083e-05	0.0050064	4.15316e-05	0.144095
Q02013	Aquaporin-1	Aqp1	0.000268571	0.00381993	0.00222139	1.9526e-05	10.0262	12.6041	12.6947	12.068	2.66845	2.57789	2.04177	-0.0905634	-0.62668	-0.536116	6.73536e-06	1.16874e-05	0.00104212	0.995839	0.511611	0.634765
P62322	U6 snRNA-associated Sm-like protein LSm5	Lsm5	0.00208338	0.000145795	0.0593193	0.00355135	15.3645	15.958	16.2781	16.1161	0.913623	0.593499	0.751547	-0.320124	-0.162076	0.158048	3.56732e-05	0.00603813	0.00153993	0.180815	0.779455	0.792087
P49194	Retinol-binding protein 3	Rbp3	8.1073e-05	0.0334666	1.29724e-06	0.000618799	21.2606	20.208	20.5241	20.2967	-0.736538	-1.05267	-0.963877	-0.316133	-0.227339	0.0887937	0.000169406	6.35379e-07	1.45764e-05	0.124358	0.465272	0.938263
O09130	NFATC2-interacting protein	Nfatc2ip	0.000268571	0.0432257	2.35447e-05	0.000275659	11.6102	13.9148	13.3636	13.5476	1.75331	2.30458	1.93733	0.551272	0.184028	-0.367244	0.000170395	2.74826e-06	0.000168378	0.353246	0.957969	0.749995
Q52KI8	Serine/arginine repetitive matrix protein 1	Srrm1	0.000559595	0.0199038	8.75172e-05	0.000624978	12.9238	14.584	14.3008	14.4129	1.37709	1.66022	1.48916	0.283135	0.112071	-0.171063	0.0001792	1.19608e-05	0.000234853	0.695774	0.979814	0.933778
Q08943	FACT complex subunit SSRP1	Ssrp1	0.00224854	0.0207805	0.00139404	0.000756148	14.2891	15.7194	15.6081	15.5268	1.31903	1.43034	1.23768	0.111305	-0.081356	-0.192661	0.000293973	0.00010046	0.00194564	0.972373	0.991934	0.907668
P28661	Septin-4	Sept4	0.00596782	0.0107382	0.0372353	0.000964583	15.8705	16.4397	16.5259	16.359	0.655423	0.569142	0.488445	-0.086281	-0.166978	-0.0806971	0.000311718	0.00162651	0.0164741	0.906932	0.655078	0.942505
Q9JKB3	Y-box-binding protein 3	Ybx3	0.000347793	0.00358395	1.27188e-05	0.0128784	17.0371	17.9593	17.8056	18.1031	0.768502	0.92219	1.06603	0.153688	0.297526	0.143838	0.000337328	2.73119e-05	1.3496e-05	0.742902	0.316198	0.830786
Q8K274	Ketosamine-3-kinase	Fn3krp	0.000846359	0.00423407	7.87174e-05	0.00947036	17.1555	16.0426	16.1657	15.9034	-0.989767	-1.11287	-1.25212	-0.123099	-0.262355	-0.139256	0.000372599	7.88829e-05	6.02847e-05	0.922994	0.636852	0.920525
P60824	Cold-inducible RNA-binding protein	Cirbp	0.00324275	0.00105986	0.00183877	0.0329926	19.6018	20.0507	20.1088	20.1972	0.507001	0.448849	0.59541	-0.0581523	0.0884087	0.146561	0.00052531	0.00207429	0.000242627	0.942744	0.870432	0.592708
Q99KK7	Dipeptidyl peptidase 3	Dpp3	0.00329542	0.0127585	0.00146748	0.00311145	17.4555	18.1415	18.1071	18.1221	0.651594	0.686076	0.666668	0.0344816	0.0150736	-0.0194079	0.000542116	0.000286157	0.00130375	0.993828	0.999622	0.999196		Figure S3. Proteins differing between KOOIR and WTOIR in p42.
O55128	Histone deacetylase complex subunit SAP18	Sap18	0.000374186	0.0405629	1.22073e-05	0.0018938	13.293	15.8001	15.1175	15.623	1.82451	2.50708	2.33004	0.682571	0.505531	-0.17704	0.000574118	6.47541e-06	8.69325e-05	0.28803	0.630318	0.974355
Q61164	Transcriptional repressor CTCF	Ctcf	0.000255968	0.00838101	3.43994e-06	0.0153919	14.8483	16.0553	15.7547	16.2076	0.906444	1.207	1.35935	0.300558	0.452908	0.152349	0.000639583	1.23566e-05	9.01116e-06	0.398234	0.163327	0.887006
P61164	Alpha-centractin	Actr1a	0.00593858	0.00115612	0.00894096	0.0341593	17.8284	18.4216	18.5685	18.6265	0.740121	0.593247	0.798115	-0.146874	0.0579946	0.204868	0.000701503	0.00687547	0.00092106	0.779919	0.986813	0.643325
Q9R0Q3	Transmembrane emp24 domain-containing protein 2	Tmed2	0.00122202	0.00621206	9.61253e-05	0.0146835	15.0608	16.3492	16.1849	16.5215	1.12416	1.28839	1.4607	0.164232	0.336537	0.172305	0.000717989	0.000128049	8.88411e-05	0.897763	0.585902	0.913571
Q8BLK3	Limbic system-associated membrane protein	Lsamp	0.00309738	0.00287785	0.000772869	0.022806	14.3898	15.1669	15.1748	15.3358	0.784949	0.777103	0.945942	-0.00784617	0.160993	0.168839	0.000726502	0.000816705	0.000247133	0.99996	0.818709	0.796814
Q9DBC0	Selenoprotein O	Selo	0.00236947	0.0278326	0.000271339	0.00404689	10.238	12.7031	12.2881	12.5962	2.05002	2.46503	2.35813	0.415013	0.308112	-0.106901	0.00102298	0.000101092	0.000635125	0.78638	0.924471	0.99638
Q7TNC4	Putative RNA-binding protein Luc7-like 2	Luc7l2	0.000670222	0.252403	7.29897e-05	0.000248636	18.3031	17.6912	17.8852	17.8667	-0.417864	-0.611907	-0.436448	-0.194043	-0.0185838	0.175459	0.00108734	5.6265e-06	0.00198769	0.168233	0.997779	0.330632
P45878	Peptidyl-prolyl cis-trans isomerase FKBP2	Fkbp2	0.0135852	0.0168818	0.0302454	0.00414875	16.9772	16.1569	16.0641	16.2175	-0.913103	-0.820306	-0.759634	0.0927972	0.153469	0.0606722	0.00123342	0.00376323	0.0172245	0.966733	0.90269	0.992954
Q9CY58	Plasminogen activator inhibitor 1 RNA-binding protein	Serbp1	0.0027211	0.0199734	0.00021282	0.0104603	16.7253	17.5767	17.4361	17.6084	0.710776	0.851333	0.883047	0.140557	0.172271	0.0317141	0.00152626	0.000173645	0.000386491	0.814594	0.769689	0.997952
A2ALS5	Rap1 GTPase-activating protein 1	Rap1gap	0.0191469	0.00214613	0.0585949	0.0482334	14.4252	15.0508	15.3189	15.289	0.893688	0.625567	0.863768	-0.268121	-0.0299203	0.2382	0.0019071	0.038275	0.00695806	0.565223	0.999182	0.727628
P47955	60S acidic ribosomal protein P1	Rplp1	0.00101096	0.0709577	3.3592e-05	0.0046464	17.8945	18.9494	18.6426	18.8739	0.748038	1.05486	0.979405	0.306827	0.231366	-0.0754601	0.0020371	2.5198e-05	0.000280664	0.305097	0.63231	0.979247
O55013	Trafficking protein particle complex subunit 3	Trappc3	0.004024	0.00219804	0.000838914	0.100552	15.3894	14.5001	14.4683	14.1414	-0.921136	-0.889308	-1.24803	0.0318279	-0.326892	-0.35872	0.00218294	0.0031233	0.000196335	0.998794	0.529817	0.45109
Q9QXE7	F-box-like/WD repeat-containing protein TBL1X	Tbl1x	0.0109746	0.00137561	0.0127335	0.107154	14.8012	15.363	15.5323	15.6543	0.731054	0.56175	0.853026	-0.169304	0.121972	0.291276	0.00230427	0.02296	0.00127362	0.754893	0.91825	0.435847
Q8R0H9	ADP-ribosylation factor-binding protein GGA1	Gga1	0.00789382	0.0121114	0.00214735	0.0234245	10.4745	12.2288	12.1709	12.4424	1.69644	1.75435	1.9679	0.0579101	0.271464	0.213554	0.00250029	0.00175999	0.00148182	0.998882	0.928481	0.963151
P03930	ATP synthase protein 8	Mtatp8	0.00365703	0.0156653	0.00028493	0.0278634	17.5025	16.796	16.9004	16.7085	-0.602188	-0.706588	-0.794072	-0.1044	-0.191884	-0.0874843	0.00278474	0.000468461	0.000376111	0.884468	0.632726	0.946653
Q6PFR5	Transformer-2 protein homolog alpha	Tra2a	0.00220143	0.0589776	6.94629e-05	0.0114366	15.6566	16.785	16.4776	16.7648	0.821056	1.1284	1.10822	0.307346	0.287169	-0.0201774	0.00361782	8.34645e-05	0.000390438	0.432102	0.581955	0.999731
Q9CQI6	Coactosin-like protein	Cotl1	0.00751046	0.073625	0.00163066	0.00548035	16.6275	17.6577	17.481	17.5363	0.853497	1.03013	0.90882	0.176633	0.0553232	-0.121309	0.00369069	0.000469323	0.00520519	0.831905	0.995196	0.953589
Q8CHP8	Phosphoglycolate phosphatase	Pgp	0.00592126	0.021072	0.000652239	0.0289804	16.161	16.7664	16.6855	16.8294	0.524476	0.605393	0.668422	0.0809169	0.143946	0.0630295	0.00399924	0.000878508	0.000877198	0.92291	0.753168	0.97173
P61222	ATP-binding cassette sub-family E member 1	Abce1	0.00989352	0.0245257	0.00216891	0.0212544	15.6354	16.3576	16.296	16.4008	0.66065	0.7222	0.765477	0.0615498	0.104827	0.0432775	0.00406601	0.0016406	0.00251557	0.981326	0.938824	0.995188
O35405	Phospholipase D3	Pld3	0.000868466	0.00706471	1.37584e-05	0.132993	16.6599	15.8769	16.057	15.6324	-0.602852	-0.782949	-1.02752	-0.180096	-0.424664	-0.244567	0.0042284	0.000222527	1.92234e-05	0.629335	0.0759755	0.472833
Q8R001	Microtubule-associated protein RP/EB family member 2	Mapre2	0.0236903	0.0184868	0.0177426	0.0222708	16.8282	16.06	16.0031	16.0048	-0.825106	-0.768168	-0.823364	0.0569383	0.0017417	-0.0551966	0.00434899	0.0083333	0.0107055	0.992368	1	0.994985
Q91ZX7	Prolow-density lipoprotein receptor-related protein 1	Lrp1	0.00303958	0.111124	0.000138473	0.00614049	21.561	22.3931	22.1542	22.3059	0.593179	0.832114	0.74489	0.238935	0.151711	-0.0872246	0.00446487	8.50199e-05	0.00118144	0.387467	0.795945	0.95172
O70152	Dolichol-phosphate mannosyltransferase subunit 1	Dpm1	0.0345758	0.0386033	0.0512499	0.00952335	15.0089	14.1496	14.0698	14.2302	-0.939112	-0.859338	-0.778672	0.0797732	0.16044	0.0806668	0.00482795	0.0105976	0.044122	0.986436	0.928786	0.989879
P62869	Transcription elongation factor B polypeptide 2	Tceb2	0.00775072	0.0255752	0.000962406	0.0291583	16.564	17.1763	17.0965	17.2307	0.532466	0.612343	0.66669	0.0798768	0.134223	0.0543466	0.0049104	0.00117005	0.00136447	0.932591	0.807543	0.983373
Q8BVU5	ADP-ribose pyrophosphatase, mitochondrial	Nudt9	0.0111231	0.0176613	0.00222465	0.0388312	12.1014	13.413	13.3321	13.5985	1.23068	1.31159	1.49706	0.0809073	0.266379	0.185471	0.00506828	0.00272743	0.00193137	0.99369	0.86908	0.950207
Q921F2	TAR DNA-binding protein 43	Tardbp	0.00313039	0.0630113	0.000106204	0.0177253	19.2284	20.0062	19.7953	20.0072	0.566888	0.777839	0.778832	0.210951	0.211944	0.000993048	0.00559287	0.000159746	0.000551054	0.476747	0.565493	1
Q6Q477	Plasma membrane calcium-transporting ATPase 4	Atp2b4	0.026847	0.038077	0.017604	0.0147285	17.7581	16.8245	16.8182	16.8547	-0.939942	-0.933587	-0.903354	0.00635573	0.0365882	0.0302325	0.00570181	0.00606639	0.0181415	0.999993	0.999079	0.999479
Q9D2M8	Ubiquitin-conjugating enzyme E2 variant 2	Ube2v2	0.0216174	0.0925654	0.014774	0.00523254	16.6458	15.74	15.8157	15.9099	-0.830101	-0.90585	-0.735947	-0.0757493	0.0941538	0.169903	0.00576126	0.0024681	0.032437	0.984201	0.978555	0.890598
Q9Z1Z2	Serine-threonine kinase receptor-associated protein	Strap	0.0305544	0.0421873	0.0211342	0.0147384	12.505	14.1793	14.1976	14.1038	1.69261	1.67432	1.5988	-0.0182939	-0.0938136	-0.0755197	0.00636595	0.00701716	0.0225447	0.999973	0.997456	0.998666
Q91WV0	Protein Dr1	Dr1	0.000999967	0.148364	1.25344e-05	0.0123613	16.5259	17.1192	16.894	17.0839	0.368097	0.593292	0.558009	0.225195	0.189912	-0.0352833	0.00756583	2.61819e-05	0.000245713	0.119523	0.320451	0.987932
Q9D1C8	Vacuolar protein sorting-associated protein 28 homolog	Vps28	0.00751046	0.0787266	0.000582222	0.0183036	15.5098	16.7168	16.437	16.6803	0.927225	1.20705	1.17053	0.279826	0.243304	-0.0365218	0.00842799	0.00055732	0.00236747	0.67577	0.816513	0.999163
P62843	40S ribosomal protein S15	Rps15	0.000786382	0.170607	6.69345e-06	0.0136451	16.4148	17.8198	17.2514	17.7388	0.836637	1.405	1.32401	0.56836	0.487376	-0.0809846	0.00875042	1.80855e-05	0.000174289	0.0779178	0.236027	0.988174
Q8K327	Chromosome alignment-maintaining phosphoprotein 1	Champ1	0.00580959	0.122819	0.000320376	0.0149393	12.5402	14.3959	13.8679	14.2618	1.32762	1.85567	1.72159	0.528049	0.393973	-0.134076	0.0102536	0.000307997	0.00227623	0.478816	0.767671	0.987328
Q9CXU9	Eukaryotic translation initiation factor 1b	Eif1b	0.0438511	0.0381309	0.0243012	0.0320848	10.7784	12.5133	12.5716	12.5801	1.79323	1.73491	1.80177	-0.0583234	0.0085426	0.0668659	0.0107616	0.0140719	0.0223545	0.999395	0.999999	0.999348
Q9Z2N8	Actin-like protein 6A	Actl6a	0.004024	0.0454585	0.000121005	0.0606575	16.3109	17.021	16.8325	17.1048	0.521591	0.710088	0.793956	0.188497	0.272365	0.0838675	0.011337	0.000496183	0.000424679	0.568285	0.350587	0.953798
P62996	Transformer-2 protein homolog beta	Tra2b	0.00746714	0.056878	0.000342979	0.0513424	15.7284	16.9545	16.6569	17.0551	0.928488	1.22613	1.32673	0.297638	0.398239	0.100601	0.0133304	0.000899773	0.00112955	0.672203	0.53606	0.985837
P54728	UV excision repair protein RAD23 homolog B	Rad23b	0.00166732	0.0679875	1.54169e-05	0.0693169	12.3092	13.9709	13.3771	14.1477	1.06784	1.66167	1.83848	0.593838	0.770642	0.176804	0.0142896	0.000128783	0.000124996	0.231734	0.132031	0.953722
P21279	Guanine nucleotide-binding protein G(q) subunit alpha	Gnaq	0.00386552	0.0841295	8.84598e-05	0.0447989	17.4728	18.1336	17.9252	18.1652	0.452456	0.660792	0.692433	0.208336	0.239977	0.0316406	0.0145099	0.000303563	0.000577208	0.389262	0.363508	0.996205
Q9WU28	Prefoldin subunit 5	Pfdn5	0.0481619	0.0650279	0.0188044	0.0314694	14.2409	15.3875	15.3394	15.3705	1.09854	1.14659	1.12966	0.0480479	0.0311208	-0.0169271	0.0159874	0.0113613	0.0269191	0.998737	0.999753	0.99996
Q3U898	Myeloma-overexpressed gene 2 protein homolog	Myeov2	0.0224027	0.0165577	0.00351826	0.158819	10.7943	12.2863	12.2352	12.7828	1.44093	1.49199	1.98855	0.0510643	0.547626	0.496561	0.01734	0.0132096	0.00235997	0.999347	0.654861	0.719533
Q8BTG7	Protein NDRG4	Ndrg4	0.0366554	0.0356038	0.00834451	0.075759	9.57961	11.4382	11.3572	11.7258	1.77756	1.85859	2.14623	0.0810254	0.368665	0.287639	0.0178065	0.0125613	0.00862941	0.99863	0.920716	0.959909
Q8BK63	Casein kinase I isoform alpha	Csnk1a1	0.00365703	0.854996	0.000491379	0.000966284	15.555	14.9602	15.2087	15.2018	-0.346212	-0.594785	-0.353189	-0.248573	-0.0069766	0.241597	0.0192352	5.55326e-05	0.0335201	0.0967665	0.999917	0.176895
Q3UTJ2	Sorbin and SH3 domain-containing protein 2	Sorbs2	0.00849475	0.0953122	0.000266455	0.0741661	14.8279	15.828	15.5256	15.9025	0.697725	1.00018	1.07458	0.302451	0.376855	0.0744042	0.027116	0.0010443	0.00141251	0.513622	0.420869	0.989751
Q3UHL1	CaM kinase-like vesicle-associated protein	Camkv	0.0138245	0.123312	0.000581313	0.0659114	18.3483	17.4677	17.728	17.4372	-0.620258	-0.880605	-0.911072	-0.260347	-0.290814	-0.0304672	0.0334696	0.0016358	0.00320152	0.56546	0.566181	0.999059
Q9D0F3	Protein ERGIC-53	Lman1	0.00604237	0.0837109	0.000118985	0.122338	17.753	18.3173	18.1307	18.3955	0.377637	0.564299	0.642497	0.186662	0.26486	0.0781983	0.0339272	0.000948867	0.000662993	0.429712	0.230988	0.938312
P68037	Ubiquitin-conjugating enzyme E2 L3	Ube2l3	0.015167	0.0256514	0.000847653	0.273018	17.3401	17.8954	17.8018	18.0992	0.461742	0.555308	0.759118	0.093566	0.297376	0.20381	0.0348859	0.00865405	0.00103503	0.922181	0.302225	0.617855
O88508	DNA (cytosine-5)-methyltransferase 3A	Dnmt3a	0.0227601	0.15511	0.00158144	0.0481326	16.4345	17.1932	16.9862	17.1724	0.551683	0.758712	0.737856	0.207029	0.186174	-0.0208555	0.0358586	0.00255035	0.00842307	0.65774	0.788403	0.999583
P49312	Heterogeneous nuclear ribonucleoprotein A1	Hnrnpa1	0.0145262	0.0172821	0.000931996	0.362713	20.5407	21.2082	21.1198	21.5184	0.579089	0.667529	0.977744	0.0884401	0.398655	0.310215	0.035927	0.0127907	0.000803192	0.96478	0.252052	0.464131
P15499	Peripherin-2	Prph2	0.0027211	0.318007	2.42798e-05	0.033352	20.179	19.1963	19.6387	19.2663	-0.540273	-0.982685	-0.912667	-0.442412	-0.372393	0.0700187	0.0369991	9.36275e-05	0.00084156	0.0801713	0.254638	0.984206
P58771	Tropomyosin alpha-1 chain	Tpm1	0.00303958	0.194851	2.47545e-05	0.065579	15.9652	17.1925	16.6704	17.2155	0.705218	1.22729	1.25029	0.522077	0.545075	0.0229982	0.0371353	0.000171754	0.00047746	0.129929	0.171874	0.999736
P62960	Nuclease-sensitive element-binding protein 1	Ybx1	0.004024	0.0953326	5.19754e-05	0.136863	15.871	16.8446	16.4849	16.9817	0.613884	0.973593	1.11064	0.35971	0.496756	0.137047	0.0383746	0.000590669	0.000396349	0.300271	0.146114	0.928116
Q9DCT8	Cysteine-rich protein 2	Crip2	0.0378933	0.0427446	0.00411815	0.180604	15.7108	16.4449	16.358	16.638	0.647135	0.734109	0.927209	0.0869741	0.280075	0.1931	0.0402635	0.0166833	0.00534531	0.976717	0.648545	0.849747
O88848	ADP-ribosylation factor-like protein 6	Arl6	0.00573965	0.40935	0.000131181	0.0230194	16.8111	17.5423	17.2281	17.4374	0.416983	0.731169	0.6263	0.314185	0.209317	-0.104868	0.0447716	0.000229584	0.00401996	0.136828	0.547875	0.907413
O88741	Ganglioside-induced differentiation-associated protein 1	Gdap1	0.0373996	0.0470501	0.00349121	0.197855	16.6566	15.2971	15.4882	14.9337	-1.16841	-1.35954	-1.72287	-0.191135	-0.554462	-0.363327	0.0462216	0.0162778	0.00503071	0.961811	0.596599	0.842455
P29595	NEDD8	Nedd8	0.00370699	0.346699	4.68619e-05	0.0367563	17.9653	17.3384	17.6191	17.3896	-0.346169	-0.626919	-0.575742	-0.28075	-0.229572	0.0511772	0.0464655	0.000162633	0.00150478	0.100829	0.315595	0.979202
Q9D0F9	Phosphoglucomutase-1	Pgm1	0.00958285	0.000107576	0.114042	0.761982	19.6282	19.8334	19.2114	19.3513	-0.41683	0.205181	-0.276913	0.622011	0.139917	-0.482094	0.040903	0.515084	0.342501	0.000620917	0.800968	0.0205824
Q80X90	Filamin-B	Flnb	0.000919781	0.00728046	5.93237e-05	0.010433	15.6874	15.9952	15.0015	16.1094	-0.685872	0.30774	0.421984	0.993613	1.10786	0.114243	0.0103111	0.433119	0.250564	7.90657e-05	8.21575e-05	0.947409
P26041	Moesin	Msn	0.000614948	0.00155246	2.68209e-05	0.0657695	17.6972	18.0632	17.1862	17.9895	-0.511013	0.366014	0.29231	0.877028	0.803323	-0.0737043	0.0156355	0.117828	0.35328	1.37883e-05	0.000237236	0.9696
Q8K003	Translation machinery-associated protein 7	Tma7	0.0365858	0.0179872	0.0340375	0.0323825	16.16	16.1271	18.016	16.0246	1.85593	-0.0329077	-0.135428	-1.88884	-1.99136	-0.10252	0.0222717	0.999939	0.9969	0.0116203	0.0184325	0.998408
Q9CRB2	H/ACA ribonucleoprotein complex subunit 2	Nhp2	0.00476497	0.0799134	4.06503e-05	0.664248	15.0269	15.7287	15.4245	16.0102	0.397665	0.70178	0.983373	0.304115	0.585708	0.281593	0.15572	0.0035582	0.000237796	0.30511	0.0238527	0.466965
P26369	Splicing factor U2AF 65 kDa subunit	U2af2	0.00307548	0.275241	1.04914e-05	0.405493	18.6835	19.3712	18.992	19.4922	0.308514	0.687668	0.808694	0.379154	0.50018	0.121026	0.208537	0.00066446	0.000306547	0.0611216	0.0209595	0.873833
Q9WV60	Glycogen synthase kinase-3 beta	Gsk3b	0.0030536	0.292868	9.41776e-06	0.51145	16.4416	15.7579	16.1514	15.6176	-0.29024	-0.683727	-0.824016	-0.393487	-0.533776	-0.140289	0.267092	0.000853163	0.000294706	0.0540323	0.0143988	0.824522
Q4KML4	Costars family protein ABRACL	Abracl	0.00592126	0.293142	3.2703e-05	0.605401	17.1964	17.7197	17.4226	17.8459	0.22623	0.523357	0.649514	0.297127	0.423284	0.126157	0.338258	0.00264018	0.000734114	0.100956	0.0241155	0.798734
Q8K3K8	Optineurin	Optn	0.0190276	0.353328	0.000184835	0.74625	15.3447	16.0024	15.6207	16.1857	0.27604	0.657688	0.840974	0.381648	0.564934	0.183286	0.505525	0.0119474	0.00316714	0.184922	0.0480311	0.80809
Q91V14	Solute carrier family 12 member 5	Slc12a5	0.00386552	0.157724	2.02686e-05	0.69353	20.6757	20.2564	20.5096	20.0202	-0.166111	-0.419288	-0.655483	-0.253177	-0.489372	-0.236195	0.53063	0.00949573	0.000231897	0.141816	0.0034804	0.269781
Q9JM14	5(3)-deoxyribonucleotidase, cytosolic type	Nt5c	0.0138245	0.392504	0.000105116	0.978814	16.1208	16.7004	16.3224	16.9089	0.20154	0.57959	0.78802	0.37805	0.58648	0.20843	0.672008	0.0149274	0.00225316	0.129259	0.0192113	0.679596
Q8K010	5-oxoprolinase	Oplah	0.0236903	0.46699	0.000234265	0.921757	16.0307	15.246	15.757	15.0082	-0.273693	-0.784704	-1.02246	-0.511011	-0.748769	-0.237758	0.696951	0.0203107	0.00510266	0.154224	0.0381957	0.800953
Q9Z130	Heterogeneous nuclear ribonucleoprotein D-like	Hnrnpdl	0.0187815	0.294112	0.000194884	0.755478	16.9916	17.5598	17.1979	17.8554	0.206295	0.568199	0.863795	0.361904	0.6575	0.295596	0.72105	0.0350379	0.00242671	0.223248	0.0171147	0.48589
P28571	Sodium- and chloride-dependent glycine transporter 1	Slc6a9	0.0130596	0.564328	8.29233e-05	0.95713	16.7839	15.7312	16.4903	15.4127	-0.293546	-1.05266	-1.37119	-0.759112	-1.07765	-0.318536	0.793273	0.0133975	0.00303287	0.0745666	0.0158476	0.774633
Q8BVG4	Dipeptidyl peptidase 9	Dpp9	0.0387449	0.511137	0.000493021	0.894262	11.8026	13.2369	12.2414	13.7762	0.438823	1.43424	1.97363	0.995415	1.5348	0.539388	0.831478	0.0465871	0.00942247	0.193772	0.0403994	0.753107
Q8VHK9	ATP-dependent RNA helicase DHX36	Dhx36	0.0340537	0.664581	0.00036155	0.982593	12.8626	13.736	13.1005	13.9645	0.237893	0.873391	1.10189	0.635499	0.863994	0.228495	0.850739	0.0302296	0.0111019	0.122261	0.0433706	0.879724
Q4VA53	Sister chromatid cohesion protein PDS5 homolog B	Pds5b	0.00606227	0.829305	6.84971e-05	0.0619014	16.7364	17.3762	17.0134	17.273	0.277036	0.639829	0.536574	0.362793	0.259537	-0.103255	0.194155	0.000336909	0.00647989	0.0368278	0.277647	0.88349
P27664	Rod cGMP-specific 3,5-cyclic phosphodiesterase subunit alpha	Pde6a	0.00370699	0.558817	1.91158e-05	0.168316	20.7685	20.0722	20.4721	20.0781	-0.296395	-0.696304	-0.690356	-0.399909	-0.393962	0.00594724	0.210002	0.0003595	0.00127481	0.0350418	0.0741413	0.999979
Q8C181	Muscleblind-like protein 2	Mbnl2	0.00310634	0.941974	1.35846e-05	0.108075	14.227	11.5435	13.2443	11.8568	-0.982668	-2.68347	-2.37021	-1.7008	-1.38754	0.313259	0.284586	0.000179257	0.00245446	0.01138	0.0892568	0.944138
Q08642	Protein-arginine deiminase type-2	Padi2	0.004024	0.982002	2.30805e-05	0.133859	16.6641	17.435	16.937	17.3454	0.272889	0.770917	0.681348	0.498028	0.408459	-0.0895688	0.351499	0.000324187	0.00385556	0.0141267	0.0992038	0.951432
O55201	Transcription elongation factor SPT5	Supt5h	0.00941186	0.686703	0.000181718	0.0444566	16.3296	15.2218	15.9253	15.5537	-0.404312	-1.10777	-0.775883	-0.703454	-0.371571	0.331882	0.355878	0.000504141	0.0338416	0.0211327	0.46759	0.561799
O55126	Protein NipSnap homolog 2	Gbas	0.0114967	0.896407	0.000108045	0.193611	16.9555	15.7852	16.5762	15.9441	-0.379315	-1.17031	-1.01139	-0.790992	-0.632076	0.158916	0.534588	0.00142311	0.0141748	0.0257694	0.158461	0.947198
P56183	Ribosomal RNA processing protein 1 homolog A	Rrp1	0.0100287	0.749251	7.28108e-05	0.310252	11.549	12.8919	11.888	12.7401	0.339001	1.34286	1.19106	1.00386	0.852057	-0.151799	0.73153	0.00184774	0.0139798	0.0145793	0.0853697	0.970496
Q61233	Plastin-2	Lcp1	0.0027211	0.34573	1.23951e-05	0.127055	14.7129	15.869	14.9538	15.5772	0.240891	1.15604	0.864264	0.915151	0.623373	-0.291778	0.733455	0.000197169	0.0121272	0.00146271	0.0746111	0.636293
P70441	Na(+)/H(+) exchange regulatory cofactor NHE-RF1	Slc9a3r1	0.0184547	0.569178	0.000249572	0.190175	16.3737	15.7826	16.2231	15.9211	-0.150599	-0.591126	-0.452599	-0.440528	-0.302001	0.138527	0.743374	0.00250934	0.0477765	0.0187093	0.234845	0.8096
P07214	SPARC	Sparc	0.0198526	0.500076	0.000192149	0.508684	12.8327	14.8164	13.0997	14.5465	0.26705	1.9837	1.71383	1.71665	1.44678	-0.269871	0.962428	0.0068383	0.0432765	0.0132165	0.0831004	0.965889
P01942	Hemoglobin subunit alpha	Hba	0.00108005	0.00975518	9.66957e-06	0.836143	21.0663	22.5842	20.6179	22.023	-0.448397	1.51789	0.956722	1.96629	1.40512	-0.561167	0.631174	0.00198033	0.117921	3.17518e-05	0.00651252	0.487672
Q9QY42	Prosaposin receptor GPR37	Gpr37	0.00861362	0.807349	6.72233e-05	0.202243	16.3019	15.9632	16.3733	15.778	0.0713722	-0.338769	-0.523903	-0.410141	-0.595275	-0.185134	0.951994	0.0829976	0.00837916	0.0160169	0.00141574	0.567699
Q6R891	Neurabin-2	Ppp1r9b	0.0344177	0.666282	0.000398774	0.616686	14.4265	15.3516	14.3594	15.5483	-0.0671472	0.925089	1.12175	0.992236	1.1889	0.19666	0.99764	0.0714966	0.0413823	0.0312912	0.0191488	0.952977
P52760	Ribonuclease UK114	Hrsp12	0.00301667	2.39034e-05	0.952982	0.027371	17.1948	16.9304	17.5161	17.7909	0.321303	-0.264422	0.596126	-0.585725	0.274823	0.860548	0.208928	0.366252	0.0112249	0.00290126	0.371619	0.000114016
P45591	Cofilin-2	Cfl2	0.0201233	0.141495	0.00826557	0.00581667	17.2449	17.2466	17.3619	16.5898	0.11694	0.00173798	-0.655138	-0.115202	-0.772078	-0.656876	0.912898	1	0.0128716	0.900116	0.00166385	0.00799945
Q64332	Synapsin-2	Syn2	0.00596782	0.120092	0.000125895	0.0730321	16.2305	15.9593	16.1774	15.5292	-0.0531701	-0.271282	-0.701341	-0.218112	-0.648171	-0.43006	0.980808	0.234582	0.00056025	0.358573	0.00075093	0.0313882
O35621	Phosphomannomutase 1	Pmm1	0.0489197	0.0781522	0.0297071	0.0175776	15.2173	15.2442	15.2695	14.1881	0.0522611	0.0269386	-1.02919	-0.0253225	-1.08145	-1.05613	0.998127	0.999741	0.0230741	0.999737	0.0103151	0.0125343
P83940	Transcription elongation factor B polypeptide 1	Tceb1	0.00958285	0.0331999	0.0627223	0.000738909	17.3493	16.8028	16.7452	16.9448	-0.604083	-0.546428	-0.404465	0.0576549	0.199617	0.141963	0.00071248	0.00216446	0.0536621	0.968093	0.504954	0.749612
P53996	Cellular nucleic acid-binding protein	Cnbp	0.0127344	0.0356725	0.135667	0.000706493	15.7763	16.6147	16.759	16.3619	0.982746	0.838451	0.585634	-0.144295	-0.397112	-0.252817	0.000832579	0.00442909	0.10637	0.899806	0.34337	0.703144
P05132	cAMP-dependent protein kinase catalytic subunit alpha	Prkaca	0.0180971	0.0479239	0.101995	0.0013069	14.6521	15.6287	15.7482	15.3559	1.09612	0.976601	0.703744	-0.119521	-0.392379	-0.272858	0.0015766	0.00504194	0.0978672	0.961915	0.496901	0.75683
Q9CQF3	Cleavage and polyadenylation specificity factor subunit 5	Nudt21	0.0358702	0.0234824	0.225332	0.00531491	19.1511	18.6752	18.5223	18.7441	-0.628773	-0.475856	-0.406946	0.152917	0.221827	0.0689099	0.00265643	0.0281783	0.118939	0.734787	0.550286	0.975549
P06801	NADP-dependent malic enzyme	Me1	0.00390747	0.846423	0.00367084	0.000194124	18.5497	19.1614	18.9544	18.8433	0.404655	0.611641	0.293545	0.206986	-0.111109	-0.318096	0.00853118	8.13199e-05	0.124467	0.247972	0.796164	0.0636714
P62311	U6 snRNA-associated Sm-like protein LSm3	Lsm3	0.0189191	0.312953	0.00742376	0.00337989	17.4902	16.6721	16.8654	16.9293	-0.62485	-0.818117	-0.56092	-0.193267	0.0639297	0.257197	0.0138097	0.00104324	0.0566739	0.698909	0.988166	0.572926
Q8CBC4	Consortin	Cnst	0.0271186	0.52389	0.0477539	0.00116742	12.1651	12.9132	12.7648	12.5324	0.599769	0.748148	0.367357	0.148379	-0.232412	-0.380791	0.0167953	0.00231108	0.303339	0.830232	0.637963	0.23162
Q9CQV4	Protein FAM134C	Fam134c	0.0436909	0.173709	0.0207171	0.0103967	14.3303	15.2955	15.1667	15.0864	0.836381	0.965135	0.756107	0.128753	-0.0802746	-0.209028	0.0177933	0.00533907	0.0655063	0.952366	0.991075	0.870734
Q99PJ0	Neurotrimin	Ntm	0.0282801	0.330232	0.012742	0.00450101	11.4522	13.3895	12.9574	12.7602	1.50513	1.93728	1.30802	0.432147	-0.197109	-0.629256	0.0189411	0.00196633	0.0844408	0.767077	0.978524	0.592841
P63260	Actin, cytoplasmic 2	Actg1	0.0176859	0.000872611	0.0689423	0.116569	20.5469	21.0592	21.3724	21.4019	0.825489	0.512319	0.85504	-0.31317	0.0295509	0.342721	0.00228813	0.084379	0.00431384	0.381039	0.999052	0.399576
Q91ZQ5	Retinoid isomerohydrolase	Rpe65	0.0386493	0.0052634	0.0150148	0.666055	13.5474	12.877	12.6947	12.2185	-0.852703	-0.670407	-1.32886	0.182295	-0.476156	-0.658451	0.0463046	0.154743	0.00295218	0.920323	0.463041	0.196485
Q8BI84	Melanoma inhibitory activity protein 3	Mia3	0.0315341	0.00168232	0.0349548	0.97761	16.7731	16.0662	15.5685	14.8794	-1.20464	-0.706961	-1.89377	0.497684	-0.689125	-1.18681	0.0466425	0.382286	0.00273644	0.618259	0.443254	0.0659617
Q9ESZ8	General transcription factor II-I	Gtf2i	0.0100287	0.0444827	0.000272949	0.301993	18.1054	18.5736	18.4452	18.7233	0.339812	0.468214	0.617907	0.128402	0.278096	0.149694	0.0516662	0.00446832	0.000668525	0.692938	0.169391	0.664737
Q9R1P3	Proteasome subunit beta type-2	Psmb2	0.00370699	0.343807	3.89453e-05	0.0497951	17.9683	18.7612	18.3966	18.7151	0.428305	0.792908	0.746814	0.364603	0.318509	-0.0460945	0.0561582	0.00018545	0.00127148	0.0930266	0.248572	0.992474
Q61735	Leukocyte surface antigen CD47	Cd47	0.020314	0.501615	0.00152059	0.0173088	15.8849	16.8124	16.4567	16.5932	0.571837	0.927467	0.708262	0.355629	0.136425	-0.219204	0.0599473	0.00107361	0.02923	0.312211	0.929558	0.766136
Q9QZC7	Pleckstrin homology domain-containing family B member 2	Plekhb2	0.028788	0.0223549	0.0024625	0.449923	14.7895	13.8279	13.9236	13.3245	-0.865861	-0.96162	-1.46505	-0.0957592	-0.599185	-0.503426	0.0602529	0.0315001	0.00200797	0.989098	0.316949	0.466786
D3YXK2	Scaffold attachment factor B1	Safb	0.0109746	0.0143394	0.000511265	0.655306	16.8946	17.4572	17.3645	17.8109	0.469855	0.562603	0.916299	0.0927475	0.446444	0.353697	0.0613294	0.0188807	0.000410754	0.943675	0.10108	0.251078
Q9D289	Trafficking protein particle complex subunit 6B	Trappc6b	0.0494486	0.281954	0.00420268	0.0569155	15.0691	15.974	15.6977	15.886	0.628616	0.904892	0.816924	0.276276	0.188308	-0.0879678	0.0784799	0.0059775	0.0294987	0.640497	0.886975	0.986427
Q80XI4	Phosphatidylinositol 5-phosphate 4-kinase type-2 beta	Pip4k2b	0.0199136	0.0609159	0.000668792	0.363621	15.2995	16.0449	15.8416	16.2953	0.542166	0.745457	0.995865	0.203291	0.4537	0.250408	0.0852189	0.0102622	0.00166468	0.752902	0.217271	0.694134
Q8R2Y8	Peptidyl-tRNA hydrolase 2, mitochondrial	Ptrh2	0.00908204	0.834417	0.000369124	0.0131489	14.4693	15.6227	15.0642	15.2898	0.594917	1.15341	0.820508	0.558496	0.225591	-0.332905	0.0890977	0.000308549	0.0231406	0.0875042	0.808482	0.559935
Q9CRB6	Tubulin polymerization-promoting protein family member 3	Tppp3	0.00347335	0.46556	2.63012e-05	0.0629788	17.0724	17.6949	17.3793	17.652	0.306891	0.6225	0.579573	0.315609	0.272682	-0.0429275	0.0893147	0.000172873	0.0013622	0.053378	0.181419	0.987404
Q6P9K8	Caskin-1	Caskin1	0.0178007	0.649783	0.000850374	0.0226279	15.9901	15.1998	15.5502	15.3908	-0.439855	-0.790329	-0.599248	-0.350474	-0.159393	0.191081	0.0935085	0.000869836	0.0270319	0.185944	0.832449	0.743196
Q78XF5	Oligosaccharyltransferase complex subunit	Ostc	0.00775072	0.248376	9.46724e-05	0.143269	14.9715	15.8591	15.4654	15.9079	0.49392	0.887621	0.936479	0.393701	0.442558	0.0488578	0.097002	0.000946036	0.0015658	0.190854	0.187116	0.995665
Q62376	U1 small nuclear ribonucleoprotein 70 kDa	Snrnp70	0.0091734	0.282232	0.000132369	0.123155	16.2504	16.9618	16.6467	16.9787	0.396247	0.711382	0.728277	0.315135	0.33203	0.0168949	0.100088	0.00102991	0.00232993	0.196962	0.240761	0.999653
Q7TSV4	Phosphoglucomutase-2	Pgm2	0.0237963	0.309562	0.000765097	0.0922451	15.3855	16.1274	15.8348	16.1019	0.449257	0.741861	0.716383	0.292603	0.267126	-0.0254776	0.103121	0.00270031	0.00939034	0.361434	0.534895	0.999202
Q99L43	Phosphatidate cytidylyltransferase 2	Cds2	0.0138245	0.384945	0.000269328	0.0921277	16.1056	16.8591	16.52	16.8238	0.414477	0.753518	0.718202	0.339041	0.303725	-0.035316	0.116493	0.00128674	0.00568041	0.200025	0.378608	0.997518
P19783	Cytochrome c oxidase subunit 4 isoform 1, mitochondrial	Cox4i1	0.0464693	0.272907	0.00220542	0.120725	17.6288	18.4231	18.1437	18.4196	0.514924	0.794304	0.790797	0.27938	0.275873	-0.00350679	0.122443	0.00733978	0.0171719	0.549055	0.644505	0.999999
Q60598	Src substrate cortactin	Cttn	0.0493072	0.195034	0.00227326	0.187587	16.6491	17.4056	17.1603	17.4777	0.511198	0.756428	0.828595	0.24523	0.317397	0.0721667	0.128455	0.0114779	0.0122318	0.651491	0.538926	0.989683
Q62523	Zyxin	Zyx	0.0131425	0.554323	0.000228628	0.0801255	12.2334	13.3183	12.7806	13.2059	0.547229	1.08495	0.972517	0.537721	0.425288	-0.112433	0.153721	0.00100567	0.00807873	0.124834	0.383696	0.973027
Q9QXA5	U6 snRNA-associated Sm-like protein LSm4	Lsm4	0.035495	0.222658	0.000967477	0.264919	16.453	17.3375	16.9925	17.4561	0.539417	0.884461	1.0031	0.345044	0.463679	0.118635	0.174938	0.00916165	0.00724836	0.483956	0.325591	0.970195
Q9ES28	Rho guanine nucleotide exchange factor 7	Arhgef7	0.0370065	0.101931	0.00122742	0.503232	14.864	15.506	15.302	15.7393	0.438025	0.641998	0.875289	0.203973	0.437264	0.233291	0.178539	0.0230558	0.00391455	0.72453	0.21114	0.710492
O35343	Importin subunit alpha-3	Kpna4	0.0165977	0.478054	0.000267687	0.130735	15.6793	16.5223	16.1069	16.4868	0.427596	0.84299	0.807461	0.415394	0.379865	-0.0355287	0.184442	0.00179586	0.00716807	0.159536	0.309779	0.998348
Q9D7S9	Charged multivesicular body protein 5	Chmp5	0.0233261	0.186258	0.000454952	0.361746	12.9711	14.0221	13.5904	14.2411	0.619295	1.05097	1.26998	0.431677	0.650684	0.219007	0.186186	0.0078597	0.00339331	0.424323	0.183019	0.895272
Q9R0U0	Serine/arginine-rich splicing factor 10	Srsf10	0.00573965	0.435146	3.51982e-05	0.247568	16.709	17.7498	17.1741	17.8096	0.465107	1.04073	1.10057	0.575621	0.635468	0.0598466	0.226902	0.000849474	0.00137824	0.0675222	0.072322	0.994928
Q8VI36	Paxillin	Pxn	0.0311941	0.217783	0.000641322	0.395114	13.4113	14.5086	14.0432	14.7354	0.631959	1.09731	1.32411	0.465347	0.692154	0.226807	0.231622	0.0110404	0.00504687	0.431256	0.197803	0.907719
P84228	Histone H3.2	Hist1h3b	0.0198526	0.824075	0.000426913	0.0789499	15.2547	17.2771	16.1745	16.9133	0.919837	2.02238	1.65866	1.10255	0.738825	-0.363722	0.254537	0.001546	0.0223159	0.0960015	0.478075	0.889925
Q91WM1	Spermatid perinuclear RNA-binding protein	Strbp	0.0136918	0.715872	0.000186279	0.115982	15.2184	16.3797	15.7357	16.2547	0.517359	1.16132	1.03632	0.643959	0.518964	-0.124996	0.2548	0.00123603	0.00982603	0.0795086	0.288274	0.971486
Q3TIX9	U4/U6.U5 tri-snRNP-associated protein 2	Usp39	0.0178007	0.52866	0.000235902	0.191428	14.1644	15.6586	14.8683	15.6362	0.703937	1.49426	1.47176	0.79032	0.767827	-0.0224937	0.26059	0.00242939	0.00723053	0.134186	0.228083	0.99993
Q6P5F9	Exportin-1	Xpo1	0.0489197	0.351031	0.00130401	0.274951	18.0732	18.6598	18.3991	18.7044	0.325883	0.586602	0.631223	0.260719	0.30534	0.044621	0.265086	0.0116968	0.0143689	0.396651	0.356575	0.994732
O35465	Peptidyl-prolyl cis-trans isomerase FKBP8	Fkbp8	0.022667	0.733667	0.000438982	0.11539	18.1017	18.8436	18.4414	18.7486	0.339687	0.741846	0.646869	0.402158	0.307182	-0.0949765	0.277479	0.00225251	0.0184501	0.116526	0.400555	0.960247
P12849	cAMP-dependent protein kinase type I-beta regulatory subunit	Prkar1b	0.0374561	0.142922	0.000906582	0.715073	14.4504	13.7666	14.0402	13.4802	-0.410166	-0.68379	-0.970175	-0.273625	-0.56001	-0.286385	0.309746	0.0311124	0.00403756	0.594449	0.120935	0.643756
Q8K358	Phosphatidylinositol glycan anchor biosynthesis class U protein	Pigu	0.0418831	0.490805	0.00086532	0.277299	14.1483	14.9453	14.5394	14.9682	0.391115	0.797018	0.819946	0.405904	0.428832	0.022928	0.34111	0.00893009	0.0158716	0.255555	0.30135	0.999679
Q6PDM2	Serine/arginine-rich splicing factor 1	Srsf1	0.0265866	0.292984	0.000374393	0.565949	19.908	20.4048	20.1526	20.5243	0.244621	0.496816	0.616288	0.252196	0.371667	0.119472	0.372172	0.0124165	0.00445435	0.289967	0.103608	0.86828
Q9CWL2	Zinc finger protein castor homolog 1	Casz1	0.0345249	0.537473	0.000552445	0.327896	13.8767	14.5783	14.1945	14.6087	0.317829	0.701656	0.732004	0.383826	0.414174	0.030348	0.398759	0.00797193	0.0128115	0.192565	0.218039	0.998872
P97825	Hematological and neurological expressed 1 protein	Hn1	0.0266144	0.18762	0.000423315	0.887969	11.5285	13.4017	12.4859	14.2307	0.957443	1.87315	2.70217	0.915709	1.74473	0.829023	0.431922	0.0275734	0.00288004	0.412677	0.0573629	0.589104
Q64152	Transcription factor BTF3	Btf3	0.0276858	0.565398	0.000349453	0.39341	15.9127	16.9735	16.3587	17.045	0.446035	1.0608	1.13234	0.614768	0.686304	0.0715363	0.454439	0.00729176	0.00975309	0.148175	0.149087	0.995651
P09174	Retinal rod rhodopsin-sensitive cGMP 3,5-cyclic phosphodiesterase subunit gamma	Pde6g	0.0314546	0.728656	0.000426289	0.351987	20.0157	18.866	19.5708	18.8642	-0.444864	-1.14962	-1.15142	-0.704757	-0.706551	-0.00179361	0.524632	0.00727467	0.0162754	0.116065	0.182034	1
O08807	Peroxiredoxin-4	Prdx4	0.0312527	0.701366	0.000386525	0.438091	13.8992	14.9138	14.278	14.9598	0.378763	1.01458	1.06054	0.635816	0.681773	0.0459569	0.573202	0.00895451	0.0140435	0.117047	0.140481	0.998757
P70425	GTP-binding protein Rit2	Rit2	0.039569	0.845525	0.000526249	0.488463	14.7697	13.6566	14.4998	13.7265	-0.269902	-1.11312	-1.04321	-0.843222	-0.773307	0.0699151	0.850471	0.0126989	0.0410332	0.0546114	0.145699	0.997099
P97300	Neuroplastin	Nptn	0.0138245	0.568057	0.000402436	0.0389008	18.2919	17.6889	18.0786	17.9045	-0.213212	-0.602921	-0.387384	-0.389708	-0.174172	0.215536	0.416289	0.000794148	0.0712955	0.0245111	0.619779	0.445703
Q5SUQ9	CST complex subunit CTC1	Ctc1	0.00637485	0.247391	0.000108258	0.0643712	11.2749	12.6749	11.5854	12.1371	0.310486	1.39996	0.862194	1.08948	0.551708	-0.537767	0.73851	0.000483611	0.0715446	0.00363156	0.325765	0.34752
Q9D3A9	Protein tweety homolog 1	Ttyh1	0.0291447	0.0259586	0.00277025	0.292638	15.7605	14.5878	15.9679	15.3786	0.207399	-1.17277	-0.381921	-1.38016	-0.58932	0.790844	0.945183	0.0208399	0.793967	0.00284097	0.451434	0.208285
Q9JJE4	Progestin and adipoQ receptor family member 4	Paqr4	0.0312527	0.144876	0.000637224	0.921492	14.5935	15.3834	14.442	15.1922	-0.151474	0.789981	0.598746	0.941455	0.75022	-0.191236	0.946188	0.0380496	0.226599	0.00584187	0.0674885	0.910378
Q9D517	1-acyl-sn-glycerol-3-phosphate acyltransferase gamma	Agpat3	0.0399332	0.22192	0.00160782	0.158144	17.824	17.1656	17.7266	17.4591	-0.0974	-0.658375	-0.364843	-0.560975	-0.267443	0.293532	0.952726	0.00761771	0.306563	0.0164272	0.525863	0.446823
Q64516	Glycerol kinase	Gk	0.0210785	0.111019	0.000680311	0.195822	13.8437	12.1326	13.7546	12.9335	-0.0891664	-1.71111	-0.910246	-1.62195	-0.821079	0.800869	0.997417	0.00520082	0.30545	0.00459296	0.346803	0.368201
Q61147	Ceruloplasmin	Cp	0.0198526	0.245849	0.000246279	0.618433	17.3131	17.9401	17.3128	17.8053	-0.000378938	0.627	0.492118	0.627379	0.492497	-0.134882	1	0.0107168	0.0978915	0.00595954	0.0740573	0.896511
Q5M8N4	Epimerase family protein SDR39U1	Sdr39u1	0.0320528	0.0789864	0.00206895	0.159741	14.1149	13.5313	13.8346	12.417	-0.280264	-0.583568	-1.69785	-0.303304	-1.41759	-1.11428	0.894997	0.472385	0.00339567	0.847623	0.0106835	0.0574393
Q8VE37	Regulator of chromosome condensation	Rcc1	0.0109048	0.17774	0.00017488	0.184976	15.9319	16.2938	16.0235	16.7088	0.0916018	0.361952	0.776937	0.27035	0.685335	0.414985	0.943667	0.147977	0.00112754	0.314322	0.00242662	0.0981175
P09671	Superoxide dismutase [Mn], mitochondrial	Sod2	0.0257404	0.369332	0.00117334	0.0509598	19.0314	18.8534	19.0806	18.4681	0.0491682	-0.177961	-0.563297	-0.227129	-0.612465	-0.385337	0.986817	0.625647	0.00897693	0.367988	0.00245797	0.0815223
Q9CQX8	28S ribosomal protein S36, mitochondrial	Mrps36	0.00794259	0.322572	8.18867e-05	0.168292	14.286	13.5091	14.1928	12.7442	-0.0931984	-0.776912	-1.54179	-0.683714	-1.4486	-0.764881	0.991804	0.107489	0.00120166	0.140925	0.00131661	0.140565
Q8VDD5	Myosin-9	Myh9	0.0345249	0.061632	0.0100621	0.0295911	17.5395	17.6379	16.9073	17.7978	-0.63221	0.0984397	0.258299	0.730649	0.890508	0.159859	0.0598934	0.97575	0.760825	0.0143691	0.00696466	0.917589
P23953	Carboxylesterase 1C	Ces1c	0.00399058	0.00527342	0.000214886	0.306027	13.0089	14.2772	11.7313	13.8088	-1.27754	1.26828	0.799872	2.54582	2.07741	-0.468405	0.104488	0.108127	0.539208	0.000138083	0.00498862	0.837031
P09055	Integrin beta-1	Itgb1	0.00129367	0.0117243	2.02612e-05	0.143807	15.5204	16.0747	15.0322	16.0365	-0.488196	0.554227	0.516018	1.04242	1.00421	-0.0382092	0.108778	0.0561586	0.132218	5.95754e-05	0.00043158	0.997984
Q9QX47	Protein SON	Son	0.0216174	0.247934	0.00272022	0.0151103	15.5151	15.6675	14.9362	16.0556	-0.578895	0.152411	0.540466	0.731305	1.11936	0.388055	0.136015	0.933681	0.251348	0.0254686	0.00157262	0.485889
Q8BWU5	Probable tRNA N6-adenosine threonylcarbamoyltransferase	Osgep	0.00563532	0.0291101	0.000106925	0.390191	14.8665	15.3144	14.579	15.2388	-0.287409	0.447924	0.372318	0.735333	0.659727	-0.0756066	0.335907	0.0574577	0.20854	0.000386535	0.00431526	0.972571
Q7TMY4	THO complex subunit 7 homolog	Thoc7	0.0289177	0.0689538	0.00130437	0.29733	15.1283	14.5479	15.6481	14.5874	0.519721	-0.580407	-0.540964	-1.10013	-1.06069	0.0394429	0.361612	0.269353	0.412526	0.0042952	0.0154693	0.999354
Q8CCF0	U4/U6 small nuclear ribonucleoprotein Prp31	Prpf31	0.0180752	0.437668	0.000481494	0.0654258	17.5095	17.7518	17.2858	17.965	-0.223744	0.242274	0.455461	0.466019	0.679206	0.213187	0.496481	0.428181	0.0637511	0.0186638	0.00168187	0.573037
P08553	Neurofilament medium polypeptide	Nefm	0.0446156	0.180735	0.00173711	0.23101	15.1736	15.665	14.7551	15.7696	-0.418514	0.491394	0.596022	0.909908	1.01454	0.104628	0.499145	0.36083	0.281787	0.0137252	0.0140258	0.986281
Q9ERF3	WD repeat-containing protein 61	Wdr61	0.0314703	0.5596	0.000389496	0.541864	15.7485	16.6095	15.62	16.7891	-0.128466	0.861095	1.04068	0.98956	1.16915	0.179587	0.981944	0.0827806	0.0500956	0.0235209	0.0155784	0.958753
Q9D114	Guanosine-3,5-bis(diphosphate) 3-pyrophosphohydrolase MESH1	Hddc3	0.00829981	0.000201196	0.0241897	0.855747	14.4688	15.3582	13.1936	13.9555	-1.2752	0.889393	-0.513282	2.16459	0.761918	-1.40268	0.0594307	0.271667	0.768154	0.000273237	0.441207	0.0440439
Q8VEE4	Replication protein A 70 kDa DNA-binding subunit	Rpa1	0.0444293	0.562887	0.181195	0.00113025	15.7182	16.0188	16.1001	15.3622	0.381933	0.300545	-0.356043	-0.0813879	-0.737976	-0.656588	0.236334	0.436944	0.375822	0.970676	0.00682882	0.0178905
P23475	X-ray repair cross-complementing protein 6	Xrcc6	0.0496405	0.0062282	0.366177	0.0297055	14.3746	14.9481	15.3455	15.0726	0.970922	0.573504	0.698072	-0.397418	-0.27285	0.124568	0.0038332	0.135316	0.0857963	0.359905	0.737105	0.965547
Q923G2	DNA-directed RNA polymerases I, II, and III subunit RPABC3	Polr2h	0.0257404	0.93814	0.00106093	0.0388703	14.0147	15.4992	14.6854	15.0463	0.67072	1.48455	1.03161	0.813826	0.360893	-0.452933	0.262071	0.00159471	0.0652696	0.0947565	0.770246	0.625435
Q01730	Ras suppressor protein 1	Rsu1	0.0491307	0.713141	0.00451379	0.0300112	12.5754	14.2516	13.313	13.5356	0.737652	1.67623	0.960219	0.938577	0.222567	-0.71601	0.352371	0.00371883	0.219107	0.126011	0.961717	0.416834
Q80X73	Protein pelota homolog	Pelo	0.0472311	0.750969	0.00296998	0.044626	12.7626	11.4535	12.2101	11.9466	-0.552561	-1.3092	-0.81608	-0.756634	-0.263518	0.493116	0.389875	0.00378159	0.161915	0.110065	0.882406	0.525715
Q6DID3	Protein SCAF8	Scaf8	0.0450137	0.677051	0.003395	0.035097	15.8364	16.4533	16.0941	16.1972	0.25768	0.616844	0.360798	0.359164	0.103119	-0.256046	0.389896	0.00342012	0.197848	0.101241	0.926018	0.434257
O89017	Legumain	Lgmn	0.035495	0.894279	0.00813781	0.00746922	13.0664	15.3721	14.3367	14.2677	1.27026	2.30573	1.20134	1.03547	-0.0689221	-1.10439	0.138414	0.00199972	0.244515	0.231428	0.999425	0.268147
Q8BHZ0	Protein FAM49A	Fam49a	0.0450137	0.01972	0.00621195	0.500925	15.0114	13.2355	13.255	12.1491	-1.75635	-1.77591	-2.86231	-0.0195589	-1.10596	-1.0864	0.0687914	0.0647251	0.00373669	0.999989	0.418468	0.433932
Q8K354	Carbonyl reductase [NADPH] 3	Cbr3	0.0375475	0.0330055	0.00241269	0.857406	16.0542	15.5511	15.6349	15.1837	-0.419275	-0.503019	-0.870408	-0.0837439	-0.451133	-0.367389	0.172038	0.0752961	0.00242697	0.96849	0.153828	0.305831
Q9Z0H8	CAP-Gly domain-containing linker protein 2	Clip2	0.040277	0.317499	0.0088647	0.0139556	13.1311	13.0034	14.403	12.0878	1.27191	-0.127673	-1.04329	-1.39958	-2.3152	-0.91562	0.145551	0.996042	0.372284	0.0667647	0.0034645	0.438494
Q8VHI5	Vitrin	Vit	0.033765	0.3471	0.00677096	0.0116108	13.1286	13.0133	14.1541	12.2201	1.02547	-0.11533	-0.90846	-1.1408	-1.93393	-0.79313	0.146305	0.994483	0.307873	0.0632765	0.0024576	0.377399
											PostHoc
P42							Expression mean values				Difference of means between groups						P-values for the differences between groups
UniProt	Description	Gene name	p-value (adj.), model	p-value, KO	p-value, OIR	p-value, KO:OIR	KO	KOOIR	WT	WTOIR	KO-WT	KO-KOOIR	KO-WTOIR	WT-KOOIR	WT-WTOIR	KOOIR - WTOIR	KO-WT	KO-KOOIR	KO-WTOIR	WT-KOOIR	WT-WTOIR	KOOIR - WTOIR
Q9D0F9	Phosphoglucomutase-1	Pgm1	0.000161825	4.06137e-08	0.00691533	0.0072495	19.9651	19.5417	19.1767	19.1678	-0.788375	-0.423367	-0.797347	0.365008	-0.00897186	-0.37398	6.27083e-07	0.00201993	2.8895e-07	0.00775878	0.999704	0.00457257
P03995	Glial fibrillary acidic protein	Gfap	2.9731e-05	0.00222528	2.07493e-09	0.0501595	19.1432	20.4184	19.696	20.5335	0.5528	1.27525	1.39036	0.722447	0.837558	0.115111	0.00762353	2.1008e-07	2.64949e-08	0.000564988	6.04548e-05	0.859234
